# Supplementary material for: Encapsulation of Large-Size Plasmids in PLGA Nanoparticles for Gene Editing: Comparison of Three Different Synthesis Methods
Source: Nanomaterials (Basel). 2021 Oct 15;11(10):2723. doi: 10.3390/nano11102723 (PMC8541650; doi:10.3390/nano11102723)
Supplement: Supplementary file 1 [file nanomaterials-11-02723-s001.zip]

Archive with 1 entries (1 files):
- nanomaterials-1377059-supplementary-conversion.pdf
